# Supplementary material for: Integrated Metabolomics and Lipidomics Reveal High Accumulation of Glycerophospholipids in Human Astrocytes under the Lipotoxic Effect of Palmitic Acid and Tibolone Protection
Source: Int J Mol Sci. 2022 Feb 23;23(5):2474. doi: 10.3390/ijms23052474 (PMC8910245; doi:10.3390/ijms23052474)
Supplement: Supplementary file 1 [file ijms-23-02474-s001.zip]

Archive with 1 entries (1 files):
- ijms-1543422-supplementary.xlsx
