# Supplementary material for: Integrated Metabolomics and Lipidomics Reveal High Accumulation of Glycerophospholipids in Human Astrocytes under the Lipotoxic Effect of Palmitic Acid and Tibolone Protection
Source: Int J Mol Sci. 2022 Feb 23;23(5):2474. doi: 10.3390/ijms23052474 (PMC8910245; doi:10.3390/ijms23052474)
Supplement: Supplementary file 1 [file ijms-23-02474-s001.zip › ijms-1543422-supplementary.xlsx]

## Sheet: Table S1
	Table S1	Chemical families of the metabolites identified with MS-DIAL after abundance quantification
	Type	Abrevation	Quantity	Percentage
	iSTD	iSTD	25	4.04531
	Ceramidas	Ceramide - Cer	43	6.95793
	Glycerol	CL	19	3.07443
	Fatty acids	FA	26	4.20712
	lysophosphatidylcholine/lysophospholipid	LPC	34	5.50162
	lysophosphatidylethanolamine	LPE	10	1.61812
	Phosphocholine	SM	52	8.41424
	Phosphatidyl-glycerole	PG	20	3.23625
	Phosphatidylinositol	PI	29	4.69256
	Triacylglycerols	TGA	81	13.1068
	Phosphatifilglycerol	PG	8	1.2945
	Glucosylceramide	GlcCer	6	0.970874
	Gangliosides	GM3	5	0.809061
	Phosphatidylcholine	PC,PE	249	40.2913
	Carnitine	Ca	1	0.161812
	Cholesterol ester	CE	10	1.61812
		Total	618	100

## Sheet: Table S2
	Table S2	Chemical names of the metabolites identified with Random Forest in the endometabolome. These were characterized using CEU mass mediator.
	PA + T & PA					PA+ T & T
	Identifier	m/z	Annotation			Identifier	m/z	Annotation
	5.45_702.51	702509	phosphoethanolamine			1.98_524.37	524372	phosphocholine
	10.68_900.80	900804	Undetermined			1.50_636.35	636350	OHHdiA-PE
	3.40_429.37	429369	Unspecific			4.95_810.59	810592	PI-Cer(d18:0/18:0)/PI-Cer(d20:0/16:0)
	5.95_800.62	800617	PC 37:2;			6.65_602.53	602529	Undetermined
	5.86_780.55	780555	phosphoethanolamine			3.64_673.53	673526	SM d32:2;
	4.40_516.42	516418	Undetermined			5.72_798.56	798558	phosphoserine
	5.25_889.58	889581	PI 38:2; PI 18:0-20:2;			6.94_220.15	220147	Undetermined
	4.19_770.53	770534	phosphoserine			5.47_830.59	830590	PC 35:2;
	3.06_386.33	386327	Undetermined			2.19_267.23	267233	heptadecynoic acid
	0.78_473.22	473218	Undetermined			1.50_480.31	480309	phosphinic acid
	4.92_828.58	828577	phosphocholine			4.49_809.52	809520	PI 32:0; PI 16:0-16:0;
	5.28_1503.09	1503.92	Undetermined			3.88_819.52	819519	PG 40:7; PG 18:1-22:6;
	6.63_531.48	531477	Epoxymurin A/ 30-(-2-(O-2-hydroxy-ethane)-3-hydroxy-propane)-hopane			5.30_824.58	824581	PC p-36:4; or PC o-36:5;
	5.26_809.60	809603	Unspecific			2.02_329.25	329249	FA 22:5;
	PA + T & PA & T					All treatments
	Identifier	m/z	Annotation			Identifier	m/z	Annotation
	10.73_865.80	865798	Undetermined			5.60_756.55	756553	phosphoethanolamine
	5.47_791.54	791543	Undetermined			1.55_400.34	400343	AC 16:0;
	6.93_612.39	612393	Undetermined			10.82_929.84	929835	Undetermined
	4.33_759.57	759566	SM d34:2;			11.50_885.79_11.50_880.84	885.7905_880.8353	TAG 52:0; TAG 16:0-18:0-18:0;
	5.28_816.58	816576	phosphoserine			5.47_791.54	791543	Undetermined
	5.68_1604.18	1604.18	Undetermined			12.04_369.35	369351	3-Deoxyvitamin D3
	4.29_754.54	754537	PC 34:4;			5.91_856.55	856548	Undetermined
	5.34_836.62	836618	PC 40:5; B			10.92_838.78	838782	TAG 49:0; TAG 16:0-16:0-17:0;
	5.35_753.55	753548	phosphocholine			11.12_922.88	922881	Undetermined
	3.97_797.51	797515	Phosphoinositol			0.77_273.09	273092	Undetermined
	11.12_922.88	922881	Undetermined			5.29_766.57	766572	phosphocholine
	8.15_708.70	708699	Undetermined			5.51_1201.88	1201.88	Undetermined
	4.05_771.52	771518	Phosphatidylglycerol			5.36_1123.84	1123.84	Undetermined
	10.92_890.77_10.92_874.79_10.92_869.83	890.7687_874.7944_869.8343	1_TG d5 17:0/17:1/17:0; iSTD
	5.34_184.07	184074	Undetermined
	Conventions
		Unspecific
		Undetermined

## Sheet: Table S3
	Table S3	Metabolites with similar experimental mass that weren't be identified with a unique compound name. The most relevants one according with the biological context have been discussed into the article. The identifications for the compounds was performed with CEU mass mediator web server for endometabolome.
	LIST OF COMPOUNDS
	Groups	Experimental mass	Identifier	Adduct	mz Error (ppm)	Molecular Weight	Name	Formula	Score 1	Score 2	Score 3	Final Score	CAS	Kegg	HMDB	LipidMaps	Metlin	PubChem	InChIKey	SMILES	Pathways
	PA + T &PA	429369	39026	M+H	9	428365	(3beta,24R,24'R)-fucosterol epoxide	C29H48O2	N/A	N/A	N/A	N/A		C03910		LMST01040151	57732	440161	XUBCLKHKJZCPFZ-UMKPQZCOSA-N	CC(C)[C@@]1(CC[C@@H](C)[C@H]2CC[C@H]3[C@@H]4CC=C5C[C@@H](O)CC[C@]5(C)[C@H]4CC[C@]23C)O[C@@H]1C
		429369	39041	M+H	9	428365	Saringosterol	C29H48O2	N/A	N/A	N/A	N/A				LMST01040167	84103		OPGVEUGCNGNPSX-SVSQYMGHSA-N	CC(C)C(O)(CC[C@@H](C)[C@H]1CC[C@H]2[C@@H]3CC=C4C[C@@H](O)CC[C@]4(C)[C@H]3CC[C@]12C)C=C
		429369	39042	M+H	9	428365	(3beta,24S,24'S)-fucosterol epoxide	C29H48O2	N/A	N/A	N/A	N/A				LMST01040168	84104		XUBCLKHKJZCPFZ-WGLRHWGRSA-N	CC(C)[C@@]1(CC[C@H](C)[C@@H]2CC[C@@H]3[C@H]4CC=C5C[C@H](O)CC[C@@]5(C)[C@@H]4CC[C@@]23C)O[C@@H]1C
		429369	39043	M+H	9	428365	3beta-hydroxy-stigmast-5-en-7-one	C29H48O2	N/A	N/A	N/A	N/A				LMST01040169	84105		ICFXJOAKQGDRCT-ZIHMWMKCSA-N	CC(C)[C@@H](CC[C@@H](C)[C@H]1CC[C@H]2[C@H]3[C@H](CC[C@]12C)[C@@]1(C)CC[C@H](O)CC1=CC3=O)CC
		429369	39303	M+H	9	428365	(25R)-5alpha,6alpha-epoxy-24R,26R-dimethyl-26,27-cyclo-cholestan-3beta-ol	C29H48O2	N/A	N/A	N/A	N/A				LMST01110017	84263		QPZGFCIOPOCRRK-JCNUMBOPSA-N	C[C@@]12CC[C@@H]3[C@H](C[C@H]4O[C@@]54C[C@H](O)CC[C@]53C)[C@H]1CC[C@H]2[C@@H](C)CC[C@H](C)[C@H]1C[C@@H]1C
		429369	38540	M+H	9	428365	3beta-hydroxy-4beta-methyl-5alpha-cholest-7-ene-4alpha-carbaldehyde	C29H48O2	N/A	N/A	N/A	N/A				LMST01010204			HCOOTBJPHHNRCV-AQTSNUJDSA-N	CC(C)CCC[C@@H](C)[C@H]1CC[C@H]2C3=CC[C@H]4[C@](C)(C=O)[C@@H](O)CC[C@]4(C)[C@H]3CC[C@]12C
		429369	40336	M+H	9	428365	25-Hydroxy-6,19-dihydro-6,19-ethanovitamin D3	C29H48O2	N/A	N/A	N/A	N/A				LMST03020673	42599		QFJUOTJDAYLASI-CFXULDKHSA-N	CC(C)(O)CCC[C@@H](C)[C@H]1CC[C@H]2/C(/CCC[C@]12C)=C/C1[C@@H](O)CCC2CCCCC=21
		429369	40081	M+H	9	428365	1alpha-hydroxy-26,27-dimethylvitamin D3 / 1alpha-hydroxy-26,27-dimethylcholecalciferol	C29H48O2	N/A	N/A	N/A	N/A				LMST03020415	42344		QFGMSRFTMOGGMD-YHJZYTGLSA-N	C[C@@H](CCCC(CC)CC)[C@@H]1CC[C@@H]2/C(/CCC[C@]21C)=C/C=C1/C[C@H](O)C[C@@H](O)C/1=C
		429369	40082	M+H	9	428365	25-hydroxy-26,27-dimethylvitamin D3 / 25-hydroxy-26,27-dimethylcholecalciferol	C29H48O2	N/A	N/A	N/A	N/A				LMST03020416	42345		BEYPISLTPLVAJI-YELRADRNSA-N	C[C@@]12CCC/C(=C\C=C3\C[C@H](O)CCC\3=C)/[C@H]1CC[C@H]2[C@@H](C)CCCC(O)(CC)CC
		429369	40083	M+H	9	428365	(6S)-6,19-ethano-25-hydroxy-6,19-dihydrovitamin D3 / (6S)-6,19-ethano-25-hydroxy-6,19-dihydrocholecalciferol	C29H48O2	N/A	N/A	N/A	N/A				LMST03020417	42346		LINJBFBUJRZVBQ-IATIXYRMSA-N	CC(C)(O)CCC[C@@H](C)[C@H]1CC[C@H]2/C(/CCC[C@@]21C)=C/[C@@H]1CCCC2[C@@H](O)CCCC=21
		429369	40084	M+H	9	428365	(6R)-6,19-ethano-25-hydroxy-6,19-dihydrovitamin D3 / (6R)-6,19-ethano-25-hydroxy-6,19-dihydrocholecalciferol	C29H48O2	N/A	N/A	N/A	N/A				LMST03020418	42347		LINJBFBUJRZVBQ-LKELMDFISA-N	CC(C)(O)CCC[C@@H](C)[C@H]1CC[C@H]2/C(/CCC[C@@]21C)=C/[C@H]1CCCC2[C@@H](O)CCCC=21
		429369	39070	M+H	9	428365	22S-hydroxyisofucosterol	C29H48O2	N/A	N/A	N/A	N/A				LMST01040196	84132		IYBGBNAVLWUPQU-YFTYSLQTSA-N	CC(C)/C(/C[C@@H](O)[C@H](C)[C@@H]1CC[C@@H]2[C@H]3CC=C4C[C@H](O)CC[C@@]4(C)[C@@H]3CC[C@@]12C)=C\C
		429369	40359	M+H	9	428365	1-Hydroxyvitamin D5	C29H48O2	N/A	N/A	N/A	N/A				LMST03040004	42617		NWFOBODUYTUMNC-SAHLGKDNSA-N	CC(C)[C@@H](CC[C@H](C)C1CC[C@@H]2/C(/CCC[C@]21C)=C/C=C1/C[C@H](O)C[C@@H](O)C/1=C)CC
		429369	38579	M+H	9	428365	Cholesteryl acetate	C29H48O2	N/A	N/A	N/A	N/A				LMST01010245	57682		XUGISPSHIFXEHZ-VEVYEIKRSA-N	CC(=O)O[C@@H]1CC2=CC[C@H]3[C@@H]4CC[C@H]([C@H](C)CCCC(C)C)[C@@]4(C)CC[C@@H]3[C@@]2(C)CC1
		429369	39130	M+H	9	428365	halosterol A	C29H48O2	N/A	N/A	N/A	N/A				LMST01040256			LXRLKMAYPPIRJM-GACZPLPESA-N	CC(C)[C@@H](C[C@@H](O)[C@@H](C)[C@H]1CC[C@H]2[C@@H]3CCC4=CC(=O)CC[C@]4(C)[C@H]3CC[C@]12C)CC
		429369	39131	M+H	9	428365	halosterol B	C29H48O2	N/A	N/A	N/A	N/A				LMST01040257			CEUDUKDULPDRSW-JDVKSECFSA-N	CC(C)[C@@H](C[C@@H](O)[C@@H](C)[C@H]1CC[C@H]2[C@@H]3C=CC4=C[C@@H](O)CC[C@]4(C)[C@H]3CC[C@]12C)CC
		429369	39134	M+H	9	428365	leucisterol	C29H48O2	N/A	N/A	N/A	N/A				LMST01040260			RFCDBEXZIQZKRG-WSCQTVFPSA-N	CC(C)[C@@H](CC)/C=C/[C@@](C)(O)[C@@H]1CC[C@@H]2[C@H]3CC=C4C[C@H](O)CC[C@@]4(C)[C@@H]3CC[C@]21C
		429369	39117	M+H	9	428365	3-Hydroxystigmast-5-en-7-one	C29H48O2	N/A	N/A	N/A	N/A			HMDB0034422	LMST01040243	89925	14779505	ICFXJOAKQGDRCT-UHFFFAOYSA-N	CCC(CCC(C)C1CCC2C3C(CCC12C)C1(C)CCC(O)CC1=CC3=O)C(C)C
		429369	39139	M+H	9	428365	Stigmastane-3,6-dione	C29H48O2	N/A	N/A	N/A	N/A			HMDB0039822	LMST01040265	94370	543599	HMMVBUVVQLUGQA-UHFFFAOYSA-N	CCC(CCC(C)C1CCC2C3CC(=O)C4CC(=O)CCC4(C)C3CCC12C)C(C)C
		429369	38565	M+H	9	428365	4alpha-formyl-4beta-methyl-5alpha-cholesta-8-en-3beta-ol	C29H48O2	N/A	N/A	N/A	N/A			HMDB0062388	LMST01010230	57669	44263319	WWTBBRMTEFBUND-WKYRUEGDSA-N	[H][C@@](C)(CCCC(C)C)[C@@]1([H])CC[C@@]2([H])C3=C(CC[C@]12C)[C@@]1(C)CC[C@]([H])(O)[C@@](C)(C=O)[C@]1([H])CC3
		429369	38567	M+H	9	428365	4alpha-hydroxymethyl-4beta-methyl-5alpha-cholesta-8,24-dien-3beta-ol	C29H48O2	N/A	N/A	N/A	N/A			HMDB0062390	LMST01010232	57671	22298936	LEUVIESGHNFBEK-WKYRUEGDSA-N	[H][C@@](C)(CCC=C(C)C)[C@@]1([H])CC[C@@]2([H])C3=C(CC[C@]12C)[C@@]1(C)CC[C@]([H])(O)[C@@](C)(CO)[C@]1([H])CC3
		531477	1245	M+H	1	530470	30-(-2-(O-2-hydroxy-ethane)-3-hydroxy-propane)-hopane	C35H62O3	N/A	N/A	N/A	N/A				LMPR04000024	53884		VATZXSUGJNAQRP-LQYVDQGMSA-N	CC1(C)CCC[C@@]2(C)C1CC[C@]1(C)C2CCC2[C@@]1(C)CCC1C(CC[C@@]12C)C(C)CCC(CO)OCCO
		531477	59948	M+H	1	530470	Epoxymurin A	C35H62O3	N/A	N/A	N/A	N/A		C08484	HMDB0040920		67012	5281161	BUQYQSMGNYBXDM-QOCHGBHMSA-N	CCCCCCCCCCCC\C=C/CCC1OC1CCCCCCCCCCCCC1=CC(C)OC1=O
	PA + T & T	267332	31491	M+H	5	266225	8Z,10E-Pentadecadienyl acetate	C17H30O2	N/A	N/A	N/A	N/A				LMFA07010340	46339		IXHOWPHRHRFHPB-MUIOLIGRSA-N	O(C(=O)C)CCCCCCC/C=CC=CCCCC
		267332	31492	M+H	5	266225	8Z,10Z-Pentadecadienyl acetate	C17H30O2	N/A	N/A	N/A	N/A				LMFA07010341	46340		IXHOWPHRHRFHPB-JPDBVBESSA-N	O(C(=O)C)CCCCCCC/C=CC=C/CCCC
		267332	31770	M+H	5	266225	(E)-3,7-Dimethyl-2,6-octadienyl heptanoate	C17H30O2	N/A	N/A	N/A	N/A				LMFA07010619	97312		NSMHPPLPBQPIQJ-DTQAZKPQSA-N	O=C(CCCCCC)OC/C=C(C)/CC/C=C(C)/C
		267332	26140	M+H	5	266225	7-heptadecynoic acid	C17H30O2	2.0	N/A	N/A	N/A				LMFA01030483	74140		YHRWLGMHYITRRJ-UHFFFAOYSA-N	C(CCCCCC#CCCCCCCCCC)(=O)O
		267332	26141	M+H	5	266225	8-heptadecynoic acid	C17H30O2	2.0	N/A	N/A	N/A				LMFA01030484	74141		JXFYGWGDTRNNEQ-UHFFFAOYSA-N	C(CCCCCCC#CCCCCCCCC)(=O)O
		267332	26142	M+H	5	266225	9-heptadecynoic acid	C17H30O2	2.0	N/A	N/A	N/A				LMFA01030485	74142		OIDILZDVQSVDKF-UHFFFAOYSA-N	C(CCCCCCCC#CCCCCCCC)(=O)O
		267332	26143	M+H	5	266225	12-heptadecynoic acid	C17H30O2	2.0	N/A	N/A	N/A				LMFA01030486	74143		IBUAUJXYADRLIN-UHFFFAOYSA-N	C(CCCCCCCCCCC#CCCCC)(=O)O
		267332	26144	M+H	5	266225	16-heptadecynoic acid	C17H30O2	2.0	N/A	N/A	N/A				LMFA01030487	74144		RNSFDLGSPZXGGP-UHFFFAOYSA-N	C(CCCCCCCCCCCCCCC#C)(=O)O
		267332	31706	M+H	5	266225	(Z,E)-9,12-Tetradecadienyl propionate	C17H30O2	N/A	N/A	N/A	N/A				LMFA07010555	97261		LVTGIELJZNLASI-AXDYLVROSA-N	O=C(CC)OCCCCCCCC/C=CC/C=C/C
		267332	31485	M+H	5	266225	8E,10E-Pentadecadienyl acetate	C17H30O2	N/A	N/A	N/A	N/A				LMFA07010334	46333		IXHOWPHRHRFHPB-BLHCBFLLSA-N	O(C(=O)C)CCCCCCC/C=C/C=C/CCCC
		267332	31486	M+H	5	266225	8E,10Z-Pentadecadienyl acetate	C17H30O2	N/A	N/A	N/A	N/A				LMFA07010335	46334		IXHOWPHRHRFHPB-NMMTYZSQSA-N	O(C(=O)C)CCCCCCC/C=C/C=CCCCC
		267332	26564	M+H	5	266225	Norlinoleic acid	C17H30O2	2.0	N/A	N/A	N/A				LMFA01031037			ZYJWXPONROMNOE-HZJYTTRNSA-N	C(CCCCCC/C=CC/C=CCCCCC)(=O)O
		267332	26579	M+H	5	266225	Methyl 7Z,11Z-Hexadecadienoate	C17H30O2	2.0	N/A	N/A	N/A				LMFA01031052			FEFQAJVEHZNTHP-QOXWLJPHSA-N	C(CCCCC/C=CCC/C=CCCCC)(=O)OC
		267332	26602	M+H	5	266225	9,12-Heptadecadienoic acid	C17H30O2	2.0	N/A	N/A	N/A				LMFA01031075			LEIXEEFBKOMCEQ-UHFFFAOYSA-N	C(CCCCCCCC=CCC=CCCCC)(=O)O
		480309	2985	M+H	1	479301	PC(15:1(9Z)/0:0)	C23H46NO7P	2.0	N/A	N/A	N/A				LMGP01050125	76567		SUCJIOBGMPMVBJ-MZMPXXGTSA-N	CCCCC/C=C\CCCCCCCC(=O)OC[C@@H](O)COP([O-])(=O)OCC[N+](C)(C)C
		480309	4267	M+H	1	479301	PE(18:1(9Z)/0:0)	C23H46NO7P	2.0	N/A	N/A	N/A			HMDB0011506	LMGP02050004	40778	9547071	PYVRVRFVLRNJLY-MZMPXXGTSA-N	[H][C@@](O)(COC(=O)CCCCCCC\C=C/CCCCCCCC)COP(O)(=O)OCCN
		480309	4301	M+H	1	479301	LysoPE(0:0/18:1(11Z))	C23H46NO7P	2.0	N/A	N/A	N/A			HMDB0011475	LMGP02050039	62263	53480924	CZYOFWNORPEFDG-KOIKXXGWSA-N	[H][C@@](CO)(COP(O)(=O)OCCN)OC(=O)CCCCCCCCC\C=C/CCCCCC
		480309	4302	M+H	1	479301	LysoPE(0:0/18:1(9Z))	C23H46NO7P	2.0	N/A	N/A	N/A			HMDB0011476	LMGP02050040	62264	53480925	NOVZJYYJYIFXJC-MZMPXXGTSA-N	[H][C@@](CO)(COP(O)(=O)OCCN)OC(=O)CCCCCCC\C=C/CCCCCCCC
		480309	4326	M+H	1	479301	LysoPE(18:1(11Z)/0:0)	C23H46NO7P	2.0	N/A	N/A	N/A			HMDB0011505	LMGP02050064	62291	53480949	WAYKKNOEMJFLDI-KOIKXXGWSA-N	[H][C@@](O)(COC(=O)CCCCCCCCC\C=C/CCCCCC)COP(O)(=O)OCCN
	PA + T & PA & T	797515	25195	M+H	7	796513	MGDG(20:5(5Z,8Z,11Z,14Z,17Z)/18:4(6Z,9Z,12Z,15Z))	C47H72O10	N/A	N/A	N/A	N/A				LMGL05010016	46652		SQIQZZJGWUWAFZ-WKMODSNJSA-N	CC/C=C\C/C=C\C/C=C\C/C=C\C/C=C\CCCC(=O)OC[C@@H](CO[C@H]1O[C@@H](CO)[C@@H](O)C(O)C1O)OC(=O)CCCC/C=C\C/C=C\C/C=C\C/C=C\CC
		797515	6953	M+H	4	796513	PI(17:0/14:0)	C40H77O13P	0.0	N/A	N/A	N/A				LMGP06010195	80217		LIVOBTVMRPZVLZ-QETKDSMISA-N	CCCCCCCCCCCCCCCCC(=O)OC[C@@H](COP(O)(=O)O[C@H]1C(O)[C@@H](O)C(O)C(O)C1O)OC(=O)CCCCCCCCCCCCC
		797515	7034	M+H	4	796513	PI(18:0/13:0)	C40H77O13P	0.0	N/A	N/A	N/A				LMGP06010276	80298		WCFLEWWQASNTRJ-QETKDSMISA-N	CCCCCCCCCCCCCCCCCC(=O)OC[C@@H](COP(O)(=O)O[C@H]1C(O)[C@@H](O)C(O)C(O)C1O)OC(=O)CCCCCCCCCCCC
		797515	6783	M+H	4	796513	PI(12:0/19:0)	C40H77O13P	0.0	N/A	N/A	N/A				LMGP06010025	80047		FVGGSYQTVFUPBT-QETKDSMISA-N	CCCCCCCCCCCC(=O)OC[C@@H](COP(O)(=O)O[C@H]1C(O)[C@@H](O)C(O)C(O)C1O)OC(=O)CCCCCCCCCCCCCCCCCC
		797515	6802	M+H	4	796513	PI(13:0/18:0)	C40H77O13P	0.0	N/A	N/A	N/A				LMGP06010044	80066		CVTQHWHNBBYESP-QETKDSMISA-N	CCCCCCCCCCCCC(=O)OC[C@@H](COP(O)(=O)O[C@H]1C(O)[C@@H](O)C(O)C(O)C1O)OC(=O)CCCCCCCCCCCCCCCCC
		797515	6822	M+H	4	796513	PI(14:0/17:0)	C40H77O13P	0.0	N/A	N/A	N/A				LMGP06010064	80086		TYBZQGPKURCPGP-QETKDSMISA-N	CCCCCCCCCCCCCC(=O)OC[C@@H](COP(O)(=O)O[C@H]1C(O)[C@@H](O)C(O)C(O)C1O)OC(=O)CCCCCCCCCCCCCCCC
		797515	7600	M+H	4	796513	PI(19:0/12:0)	C40H77O13P	0.0	N/A	N/A	N/A				LMGP06010842	80864		MTSYHLWZCUHCLD-QETKDSMISA-N	CCCCCCCCCCCCCCCCCCC(=O)OC[C@@H](COP(O)(=O)O[C@H]1C(O)[C@@H](O)C(O)C(O)C1O)OC(=O)CCCCCCCCCCC
		797515	7640	M+H	4	796513	PI(16:0/15:0)	C40H77O13P	0.0	N/A	N/A	N/A				LMGP06010882	80904		DEGZGOUPJVBZGJ-QETKDSMISA-N	CCCCCCCCCCCCCCCC(=O)OC[C@@H](COP(O)(=O)O[C@H]1C(O)[C@@H](O)C(O)C(O)C1O)OC(=O)CCCCCCCCCCCCCC
		797515	7647	M+H	4	796513	PI(15:0/16:0)	C40H77O13P	0.0	N/A	N/A	N/A				LMGP06010889	80911		JALDXLTZFMFDKA-QETKDSMISA-N	CCCCCCCCCCCCCCC(=O)OC[C@@H](COP(O)(=O)O[C@H]1C(O)[C@@H](O)C(O)C(O)C1O)OC(=O)CCCCCCCCCCCCCCC
		797515	7984	M+H	4	796504	PA(22:4(7Z,10Z,13Z,16Z)/22:6(4Z,7Z,10Z,13Z,16Z,19Z))	C47H73O8P	0.0	N/A	N/A	N/A			HMDB0115346	LMGP10010042	81208	52928635	RETIZNFPVWJMFA-JITJJUFXSA-N	[H][C@@](COC(=O)CCCCC\C=C/C\C=C/C\C=C/C\C=C/CCCCC)(COP(O)(O)=O)OC(=O)CC\C=C/C\C=C/C\C=C/C\C=C/C\C=C/C\C=C/CC
		797515	8786	M+H	4	796504	PA(22:6(4Z,7Z,10Z,13Z,16Z,19Z)/22:4(7Z,10Z,13Z,16Z))	C47H73O8P	0.0	N/A	N/A	N/A			HMDB0115422	LMGP10010844	82010	52929437	UDCNXFNANBYVSV-RFQQSIKJSA-N	[H][C@@](COC(=O)CC\C=C/C\C=C/C\C=C/C\C=C/C\C=C/C\C=C/CC)(COP(O)(O)=O)OC(=O)CCCCC\C=C/C\C=C/C\C=C/C\C=C/CCCCC
		797515	8786	M+H	4	796504	Fosfoinositol en astrocitos	C47H73O8P	0.0	N/A	N/A	N/A

## Sheet: Table S4
	Table S4	Chemical names of the metabolites identified with Random Forest in the exometabolome. These were characterized using CEU mass mediator.
	PA+T & PA				PA+T & T
	Identifier	m/z	metabolite name		Identifier	m/z	metabolite name
	6.19_836.62	836616	Phosphatidylcholine		1.34_354.30	354301	N-palmitoyl proline / N-oleoyl alanine
	4.64_603.53	603535	Unspecific		3.18_547.37	547367	16-Glutaryloxy-1alpha,25-dihydroxyvitamin D3/ 16-Glutaryloxy-1alpha,25-dihydroxy-20-epivitamin D3
	4.65_835.53	835534	Glycerophospholipids		5.09_866.59	866591	PC 38:5; A
	5.13_802.56	802561	Glycerophosphoserines		5.00_872.56	872562	Undetermined
	1.90_466.29	466293	PE(17:1(9Z)/0:0) / PC(14:1(9Z)/0:0)		4.74_809.59	809588	Undetermined
	5.39_381.37	381374	Pentacosenoic acid / Mycolipenic acid (C25)		6.31_928.63	928625	Undetermined
	3.02_405.32	405321	Ventosic acid		1.20_588.33	588330	Undetermined
	2.74_499.36	499364	Undetermined		5.31_924.59	924594	Undetermined
	6.16_812.68	812678	Undetermined		3.06_362.28	362282	Undetermined
	2.92_730.57	730571	Phosphoethanolamin / Glycerophosphocholines		2.88_401.29	401290	Undetermined
	0.75_437.20	437195	Unspecific		1.30_628.36	628362	LPC 22:5;
	4.79_644.47	644466	Undetermined		2.71_363.25	363251	Unspecific
	5.49_842.59	842592	Glycerophosphoserines		1.19_398.33	398327	O-palmitoleoylcarnitine / trans-Hexadec-2-enoyl carnitine
	6.08_790.86	790861	Undetermined		1.43_604.36	604361	LPC 20:3;
	5.72_572.48_5.72_596.53	572.4818_596.528	Ceramide d34:1;		7.61_631.51	631.508	Undetermined
	PA+T & PA + T				Complete
	Identifier	m/z	metabolite name		Identifier	m/z	metabolite name
	5.97_952.62	952624	Undetermined		2.96_407.35	407353	3,4-Dimethyl-5-pentyl-2-furanpentadecanoic acid
	7.21_859.69	859691	SM d41:1;		1.37_480.31	480310	Unspecific
	2.88_307.26	307263	FA 20:2; (eicosadienoic acid)		2.10_508.34	508341	Unspecific
	5.93_787.61	787615	Glycerophosphates		3.11_407.35	407352	3,4-Dimethyl-5-pentyl-2-furanpentadecanoic acid
	2.73_389.29	389291	Undetermined		2.02_411.25	411252	Unspecific
	1.82_371.22	371221	Undetermined		2.02_329.25	329249	FA 22:5;
	4.97_816.62	816624	Undetermined		2.59_445.25	445255	Undetermined
	5.41_800.58	800581	PC p-34:2; or PC o-34:3;		1.71_538.35	538351	Glycerophosphocholines / Glycerophosphoserines
	2.37_811.68	811678	Triradylglycerols		5.10_808.59	808588	PC 38:5; B
	5.52_715.58	715576	Ceramide phosphoethanolamines		2.58_537.49	537489	Fatty esters
	4.81_814.56	814559	Glycerophosphoserines		4.70_376.40	376397	1_Cholesterol d7 iSTD
	4.80_740.56	740559	Unspecific		1.45_299.26	299260	Unspecific
	3.11_407.35	407352	3,4-Dimethyl-5-pentyl-2-furanpentadecanoic acid		1.92_462.30	462299	Undetermined
	3.73_495.44	495441	Undetermined		2.43_253.22	253217	Unspecific
	4.33_841.57	841568	Undetermined		2.86_269.25	269249	FA 17:0; (margaric acid)
	Conventions
		Unspecific
		Undetermined

## Sheet: Table S5
	Table S5	Metabolites with similar experimental mass that weren't identified with a unique compound name. The most relevants one according with the biological context have been discussed into the article. The identifications for the compounds was performed with CEU mass mediator web server for exometabolome.
	LIST OF COMPOUNDS
	Threatments	Experimental mass	Identifier	Adduct	mz Error (ppm)	Molecular Weight	Name	Formula	Score 1	Score 2	Score 3	Final Score	CAS	Kegg	HMDB	LipidMaps	Metlin	PubChem	InChIKey	SMILES	Pathways
	PA+ T & T	363251	28310	M+H	5	362246	16,16-dimethyl-PGA2	C22H34O4	N/A	N/A	N/A	N/A				LMFA03010086	36154		MOTPSJUHMGPRFZ-QEJIITRLSA-N	[C@H]1(/C=C/[C@@H](O)C(C)(C)CCCC)C=CC(=O)[C@@H]1C/C=CCCCC(=O)O
		363251	29353	M+H	5	362246	7,8-DiHDPE	C22H34O4	N/A	N/A	N/A	N/A				LMFA04000039	36454		DPZIOENSPXELQY-MPQBXPHNSA-N	C(CC/C=CCC(O)C(O)C/C=CC/C=CC/C=CC/C=CCC)(=O)O
		363251	29354	M+H	5	362246	10,11-DiHDPE	C22H34O4	N/A	N/A	N/A	N/A				LMFA04000040	36455		OAZUCYZBXHOCES-UQZHZJRSSA-N	C(CC/C=CC/C=CCC(O)C(O)C/C=CC/C=CC/C=CCC)(=O)O
		363251	29355	M+H	5	362246	13,14-DiHDPE	C22H34O4	N/A	N/A	N/A	N/A				LMFA04000041	36456		LINXWSBRRJSWHL-UQZHZJRSSA-N	C(CC/C=CC/C=CC/C=CCC(O)C(O)C/C=CC/C=CCC)(=O)O
		363251	29356	M+H	5	362246	16,17-DiHDPE	C22H34O4	N/A	N/A	N/A	N/A				LMFA04000042	36457		YXQCSWUATWXVGK-ZYADFMMDSA-N	C(CC/C=CC/C=CC/C=CC/C=CCC(O)C(O)C/C=CCC)(=O)O
		363251	28364	M+H	5	362246	1a,1b-dihomo-PGJ2	C22H34O4	N/A	N/A	N/A	N/A				LMFA03010158	36207		BVXBMWOFDUUSEM-VADMTLSYSA-N	[C@H]1(/C=C/[C@@H](O)CCCCC)C(=O)C=C[C@@H]1C/C=CCCCCCC(=O)O
		363251	28365	M+H	5	362246	1a,1b-dihomo-15-deoxy-delta-12,14-PGD2	C22H34O4	N/A	N/A	N/A	N/A				LMFA03010159	36208		FGAVXMGIBNHPKY-PMRZYBNXSA-N	C1(=C/C=C/CCCCC)C(=O)C[C@H](O)[C@@H]1C/C=CCCCCCC(=O)O
		363251	17680	M+H	5	362246	6-((Z)-14-hydroxypentadec-8-en-1-yl)salicylic acid	C22H34O4	N/A	N/A	N/A	N/A				LMPK15040007			BUUUHHZTSPVKDX-HYXAFXHYSA-N	CC(O)CCCC/C=CCCCCCCCc1cccc(O)c1C(O)=O
		363251	29357	M+H	5	362246	19,20-DiHDPE	C22H34O4	N/A	N/A	N/A	N/A			HMDB0010214	LMFA04000043	36458	16061148	FFXKPSNQCPNORO-MBYQGORISA-N	CCC(O)C(O)C\C=C/C\C=C/C\C=C/C\C=C/C\C=C/CCC(O)=O
	PA+ T & PA	603535	18283	M+H	0	602527	1-(14-methyl-pentadecanoyl)-2-(8-[3]-ladderane-octanyl)-sn-glycerol	C39H70O4	N/A	N/A	N/A	N/A				LMGL02070004	75575		QCHBHNNYXGOTCL-GXJVVETESA-N	C(CCCC(=O)OC[C@@](OCCCCCCCCC1CC2C3C4CCC4C3C2CC1)(CO)[H])CCCCCCCCC(C)C
		603535	181945	M+H	0	602527	1-(hexadecanoyl)-2-(8-[3]-ladderane-octanyl)-sn-glycerol	C39H70O4	N/A	N/A	N/A	N/A				LMGL02070011			MEBZUNIQLRMLRU-GXJVVETESA-N	OC[C@]([H])(OCCCCCCCCC1CC2C3C4CCC4C3C2CC1)COC(=O)CCCCCCCCCCCCCCC
		603535	181951	M+H	0	602527	1-(14-methyl-pentadecanoyl)-2-(8-[1]-ladderane-octanyl)-sn-glycerol	C39H70O4	N/A	N/A	N/A	N/A				LMGL02070023			BDAZMAFTXJWLKZ-HIIKMLSBSA-N	OC[C@]([H])(OCCCCCCCCC1CC2C3CCC=CC3C2CC1)COC(=O)CCCCCCCCCCCCC(C)C
		603535	181952	M+H	0	602527	1-(hexadecanoyl)-2-(8-[1]-ladderane-octanyl)-sn-glycerol	C39H70O4	N/A	N/A	N/A	N/A				LMGL02070024			MXXZTWHCNWTQAQ-HIIKMLSBSA-N	OC[C@]([H])(OCCCCCCCCC1CC2C3CCC=CC3C2CC1)COC(=O)CCCCCCCCCCCCCCC
		437195	12051	M+H	1	436189	2'-Methoxylupalbigenin	C26H28O6	N/A	N/A	N/A	N/A				LMPK12050293	47800		QAVJDDXEMMJOSR-UHFFFAOYSA-N	COc1c(ccc(O)c1CC=C(C)C)C1=COc2cc(O)c(CC=C(C)C)c(O)c2C1=O
		437195	13602	M+H	1	436189	Artocarpin	C26H28O6	N/A	N/A	N/A	N/A				LMPK12110898	49326		AAXZLRPBJQFZQA-UHFFFAOYSA-N	COc1cc2OC(c3ccc(O)cc3O)=C(CC=C(C)C)C(=O)c2c(O)c1CC=C(C)C
		437195	12075	M+H	1	436189	1'',2''-Dihydro-2'-hydroxycycloosajin	C26H28O6	N/A	N/A	N/A	N/A				LMPK12050317	47824		YQYFCFXLBNIBOW-UHFFFAOYSA-N	COc1cc(O)c(cc1)C1=COc2c(C1=O)c1OC(C)(C)CCc1c1OC(C)(C)CCc12
		437195	17225	M+H	1	436189	3'-Methoxylupinifolin	C26H28O6	N/A	N/A	N/A	N/A				LMPK12140447	52929		NACCPUJWYYFCBC-UHFFFAOYSA-N	CC(C)=CCc1c2OC(CC(=O)c2c(O)c2C=CC(C)(C)Oc21)c1cc(OC)c(O)cc1
		437195	11624	M+H	1	436189	4,6'-Epoxyorotiniflavan-4-ol	C26H28O6	N/A	N/A	N/A	N/A				LMPK12020174	47390		OHXCIEXSFNBDTK-SYCQMTRVSA-N	CC1(C)C=Cc2c(O1)c(CC=C(C)C)c1O[C@@H]3C[C@](O)(Oc4cccc(O)c43)c1c2OC
		437195	17287	M+H	1	436189	Fleminone	C26H28O6	N/A	N/A	N/A	N/A				LMPK12140509	52991		BCGZYQZPALWTAY-UHFFFAOYSA-N	CC(C)=CCc1c(O)c2c(OC(CC2=O)c2ccc(cc2O)OC)c2C=CC(C)(C)Oc21
		437195	12704	M+H	1	436189	Isochapelieric acid methyl ester	C26H28O6	N/A	N/A	N/A	N/A				LMPK12100080	48440		RAHPEWVPJAMHRZ-DYNVDGSKSA-N	COC(=O)CC(c1c2OC(C)(C)C=Cc2c(O)c2c1O[C@@H](C)[C@@H](C)C2=O)c1ccccc1
		437195	12705	M+H	1	436189	Chapelieric acid methyl ester	C26H28O6	N/A	N/A	N/A	N/A				LMPK12100081	48441		RAHPEWVPJAMHRZ-INHRHCAVSA-N	COC(=O)CC(c1c2OC(C)(C)C=Cc2c(O)c2c1O[C@@H](C)[C@H](C)C2=O)c1ccccc1
		437195	16299	M+H	1	436189	Orotinichalcone	C26H28O6	N/A	N/A	N/A	N/A				LMPK12120201	52005		KUGIAZMVBJNSTD-VAWYXSNFSA-N	CC(C)=CCc1c2OC(C)(C)C=Cc2c(OC)c(C(=O)/C=C/c2c(O)cccc2O)c1O
		437195	13498	M+H	1	436189	Cannflavin A	C26H28O6	N/A	N/A	N/A	N/A				LMPK12110794	49224		MWGFICMOCSIQMV-LZYBPNLTSA-N	CC(C)=CCC/C(/C)=C/Cc1c(O)c2C(=O)C=C(Oc2cc1O)c1ccc(O)c(c1)OC
		437195	12015	M+H	1	436189	1'',2''-Dihydro-O-methylcyclopomiferin	C26H28O6	N/A	N/A	N/A	N/A				LMPK12050257	47764		RMFBGIVQEFNLAE-UHFFFAOYSA-N	COc1cc(ccc1O)C1=COc2c(C1=O)c1OC(C)(C)CCc1c1OC(C)(C)CCc12
		437195	12019	M+H	1	436189	6,8-Diprenylpratensein	C26H28O6	N/A	N/A	N/A	N/A				LMPK12050261	47768		RVGWAFYRNOYXPQ-UHFFFAOYSA-N	COc1ccc(cc1O)C1=COc2c(C1=O)c(O)c(CC=C(C)C)c(O)c2CC=C(C)C
		437195	12255	M+H	1	436189	2'-O-Methylcajanone	C26H28O6	N/A	N/A	N/A	N/A			HMDB0033806	LMPK12050497	48001	634867	REBVXJPVOISSEO-UHFFFAOYSA-N	COC1=C(C=C(CC=C(C)C)C(O)=C1)C1COC2=C(C1=O)C(O)=C1C=CC(C)(C)OC1=C2
	PA+ T & PA & T	740559	2820	M+H	0	739552	PC(P-16:0/18:3(6Z,9Z,12Z))	C42H78NO7P	2.0	N/A	N/A	N/A				LMGP01030031			MNOGOEJZCHBAEJ-JFIBFRCHSA-N	C[N+](C)(C)CCOP([O-])(=O)OC[C@@H](CO/C=C\CCCCCCCCCCCCCC)OC(=O)CCCC/C=C\C/C=C\C/C=C\CCCCC
		740559	2629	M+H	0	739552	PC(O-14:0/20:4(5Z,8Z,11Z,14Z))	C42H78NO7P	2.0	N/A	N/A	N/A				LMGP01020021	40050		QDJNAVHJGDXLRA-JPHHGWJMSA-N	C[N+](C)(C)CCOP([O-])(=O)OC[C@@H](COCCCCCCCCCCCCCC)OC(=O)CCC/C=C\C/C=C\C/C=C\C/C=C\CCCCC
		740559	2703	M+H	0	739552	PC(O-16:0/18:4(6Z,9Z,12Z,15Z))	C42H78NO7P	2.0	N/A	N/A	N/A				LMGP01020185	76416		LZBMUFNYOPHDTL-ZHMZGHMTSA-N	C[N+](C)(C)CCOP([O-])(=O)OC[C@@H](COCCCCCCCCCCCCCCCC)OC(=O)CCCC/C=C\C/C=C\C/C=C\C/C=C\CC
		740559	3035	M+H	0	739552	1-tetradecanoyl-2-(8-[3]-ladderane-octanyl)-sn-glycerophosphocholine	C42H78NO7P	2.0	N/A	N/A	N/A				LMGP01080005	46698		QXRNERSNNFESBS-ZKWDFQPJSA-N	CCCCCCCCCCCCCC(=O)OC[C@@H](COP([O-])(=O)OCC[N+](C)(C)C)OCCCCCCCCC1CC2C3C(C2CC1)C1CCC13
		740559	4351	M+H	0	739552	1-(10-methyl-hexadecanoyl)-2-(8-[3]-ladderane-octanyl)-sn-glycerophosphoethanolamine	C42H78NO7P	2.0	N/A	N/A	N/A				LMGP02080004	77705		YJJPBYINJUEKTN-XTQDDKKMSA-N	CC(CCCCCC)CCCCCCCCC(=O)OC[C@@H](COP(O)(=O)OCCN)OCCCCCCCCC1CC2C3C(C2CC1)C1CCC13
		740559	2821	M+H	0	739552	PC(P-16:0/18:3(9Z,12Z,15Z))	C42H78NO7P	2.0	N/A	N/A	N/A			HMDB0011213	LMGP01030032	62043	52923894	WXQJKOUXCWEMOK-LUPMRSKMSA-N	CCCCCCCCCCCCCC\C=C/OC[C@]([H])(COP([O-])(=O)OCC[N+](C)(C)C)OC(=O)CCCCCCC\C=C/C\C=C/C\C=C/CC
	Complete	480310	2985	M+H	4	479301	PC(15:1(9Z)/0:0)	C23H46NO7P	2.0	N/A	N/A	N/A				LMGP01050125	76567		SUCJIOBGMPMVBJ-MZMPXXGTSA-N	CCCCC/C=C\CCCCCCCC(=O)OC[C@@H](O)COP([O-])(=O)OCC[N+](C)(C)C
		480310	4267	M+H	4	479301	PE(18:1(9Z)/0:0)	C23H46NO7P	2.0	N/A	N/A	N/A			HMDB0011506	LMGP02050004	40778	9547071	PYVRVRFVLRNJLY-MZMPXXGTSA-N	[H][C@@](O)(COC(=O)CCCCCCC\C=C/CCCCCCCC)COP(O)(=O)OCCN
		480310	4301	M+H	4	479301	LysoPE(0:0/18:1(11Z))	C23H46NO7P	2.0	N/A	N/A	N/A			HMDB0011475	LMGP02050039	62263	53480924	CZYOFWNORPEFDG-KOIKXXGWSA-N	[H][C@@](CO)(COP(O)(=O)OCCN)OC(=O)CCCCCCCCC\C=C/CCCCCC
		480310	4302	M+H	4	479301	LysoPE(0:0/18:1(9Z))	C23H46NO7P	2.0	N/A	N/A	N/A			HMDB0011476	LMGP02050040	62264	53480925	NOVZJYYJYIFXJC-MZMPXXGTSA-N	[H][C@@](CO)(COP(O)(=O)OCCN)OC(=O)CCCCCCC\C=C/CCCCCCCC
		480310	4326	M+H	4	479301	LysoPE(18:1(11Z)/0:0)	C23H46NO7P	2.0	N/A	N/A	N/A			HMDB0011505	LMGP02050064	62291	53480949	WAYKKNOEMJFLDI-KOIKXXGWSA-N	[H][C@@](O)(COC(=O)CCCCCCCCC\C=C/CCCCCC)COP(O)(=O)OCCN
		508341	2931	M+H	3	507333	PC(17:1(10Z)/0:0)	C25H50NO7P	2.0	N/A	N/A	N/A				LMGP01050002	40268		XBGIMYLOTRDXPK-AGXIJRPPSA-N	CCCCCC/C=C\CCCCCCCCC(=O)OC[C@@H](O)COP([O-])(=O)OCC[N+](C)(C)C
		508341	2986	M+H	3	507333	PC(17:1(9Z)/0:0)	C25H50NO7P	2.0	N/A	N/A	N/A				LMGP01050126	76568		LPMGFNAQZPADDZ-FJIRUFBNSA-N	CCCCCCC/C=C\CCCCCCCC(=O)OC[C@@H](O)COP([O-])(=O)OCC[N+](C)(C)C
		508341	4282	M+H	3	507333	PE(20:1(11Z)/0:0)	C25H50NO7P	2.0	N/A	N/A	N/A			HMDB0011512	LMGP02050020	62297	52925139	JEAGLCKGAKACCE-OPSAWKISSA-N	[H][C@@](O)(COC(=O)CCCCCCCCC\C=C/CCCCCCCC)COP(O)(=O)OCCN
		508341	4308	M+H	3	507333	LysoPE(0:0/20:1(11Z))	C25H50NO7P	2.0	N/A	N/A	N/A			HMDB0011482	LMGP02050046	62270	53480931	DGAUETYRWFLGRT-OPSAWKISSA-N	[H][C@@](CO)(COP(O)(=O)OCCN)OC(=O)CCCCCCCCC\C=C/CCCCCCCC
		411251	9116	M+H	3	410243	PA(16:0/0:0)	C19H39O7P	N/A	N/A	N/A	N/A				LMGP10050006	40944		YNDYKPRNFWPPFU-GOSISDBHSA-N	CCCCCCCCCCCCCCCC(=O)OC[C@@H](O)COP(O)(O)=O
		411251	9147	M+H	3	410243	1-palmitoylglycerol 3-phosphate	C19H39O7P	N/A	N/A	N/A	N/A		C04036	HMDB0007853	LMGP10050041	5316	89566	YNDYKPRNFWPPFU-UHFFFAOYSA-N	CCCCCCCCCCCCCCCC(=O)OCC(O)COP(O)(O)=O	Glycerolipid Metabolism	Phospholipid Biosynthesis
		411251	9148	M+H	3	410243	LPA(0:0/16:0)	C19H39O7P	N/A	N/A	N/A	N/A				LMGP10050042			LPQBQFLKBCPNAV-GOSISDBHSA-N	CCCCCCCCCCCCCCCC(=O)O[C@@H](COP(O)(O)=O)CO
		299260	26928	M+H	6	298251	8Z-decen-4,6-diynoic acid	C18H34O3	2.0	N/A	N/A	N/A				LMFA01050421	96772		VZZZAISMRNOEFX-FPLPWBNLSA-N	C(CC(O)CCCCCCC/C=CCCCCCC)(=O)O
		299260	181365	M+H	6	298251	10(R)-hydroxy-8Z-octadeceneic acid	C18H34O3	2.0	N/A	N/A	N/A				LMFA01031132			RXBFKZNLXJKTLQ-MLRPBERTSA-N	C(CCCCCC/C=C[C@H](O)CCCCCCCC)(=O)O
		299260	181366	M+H	6	298251	10(S)-hydroxy-8E-octadecenoic acid	C18H34O3	2.0	N/A	N/A	N/A				LMFA01031133			RXBFKZNLXJKTLQ-VMEIHUARSA-N	C(CCCCCC/C=C/[C@@H](O)CCCCCCCC)(=O)O
		299260	27014	M+H	6	298251	2-Hydroxyoleic acid	C18H34O3	2.0	N/A	N/A	N/A				LMFA01050540			JBSOOFITVPOOSY-KTKRTIGZSA-N	C(C(O)CCCCCC/C=CCCCCCCCC)(=O)O
		299260	181405	M+H	6	298251	10-hydroxy-11E-octadecenoic acid	C18H34O3	2.0	N/A	N/A	N/A				LMFA01050560			VALAUXDVLYFOEG-SDNWHVSQSA-N	C(/CCCCCC)=CC(O)CCCCCCCCC(=O)O
		253217	26391	M+H	3	298251	7Z,10Z-hexadecadienoic acid	C16H28O2	2.0	N/A	N/A	N/A			HMDB0000477	LMFA01030807	45809	13932172	WPJGPAAPSBVXNU-HZJYTTRNSA-N	CCCCC\C=C/C\C=C/CCCCCC(O)=O
		253217	26390	M+H	3	298251	7,10-hexadecadienoic acid	C16H28O2	2.0	N/A	N/A	N/A				LMFA01030806	5467		WPJGPAAPSBVXNU-AVQMFFATSA-N	C(=O)(O)CCCCC/C=C/C/C=C/CCCCC
		253217	26398	M+H	3	298251	5Z,9Z-hexadecadienoic acid	C16H28O2	2.0	N/A	N/A	N/A				LMFA01030814	45816		FHLHSNNZRDBQGE-MQEUWQHPSA-N	C(CCC/C=CCC/C=CCCCCCC)(=O)O
		253217	26151	M+H	3	298251	2-hexadecynoic acid	C16H28O2	2.0	N/A	N/A	N/A				LMFA01030494	74151		MECFGCCEVOFCNS-UHFFFAOYSA-N	C(C#CCCCCCCCCCCCCC)(=O)O
		253217	26152	M+H	3	298251	4-hexadecynoic acid	C16H28O2	2.0	N/A	N/A	N/A				LMFA01030495	74152		RAFYBBFFLHLMJT-UHFFFAOYSA-N	C(CCC#CCCCCCCCCCCC)(=O)O
		253217	26153	M+H	3	298251	7-hexadecynoic acid	C16H28O2	2.0	N/A	N/A	N/A				LMFA01030496	74153		XNLVWARRDCVUBL-UHFFFAOYSA-N	C(CCCCCC#CCCCCCCCC)(=O)O
		253217	26154	M+H	3	298251	10-hexadecynoic acid	C16H28O2	2.0	N/A	N/A	N/A				LMFA01030497	74154		RRBRZNZKFJVWNW-UHFFFAOYSA-N	C(CCCCCCCCC#CCCCCC)(=O)O
		253217	27461	M+H	3	298251	Hydnocarpic acid	C16H28O2	2.0	N/A	N/A	N/A				LMFA01140023	35363		SRELFLQJDOTNLJ-UHFFFAOYSA-N	C(CC1C=CCC1)CCCCCCCCC(=O)O
		253217	25935	M+H	3	298251	10Z,12E-hexadecadienoic acid	C16H28O2	2.0	N/A	N/A	N/A				LMFA01030268	73943		POHNQQRJOMLPNT-DEQVHDEQSA-N	C(CCCCCCCC/C=CC=CCCC)(=O)O
		253217	25936	M+H	3	298251	2E,4E-hexadecadienoic acid	C16H28O2	2.0	N/A	N/A	N/A				LMFA01030269	73944		OOJGMLFHAQOYIL-SQIWNDBBSA-N	C(/C=C/C=C/CCCCCCCCCCC)(=O)O
		253217	25937	M+H	3	298251	2E,4Z-hexadecadienoic acid	C16H28O2	2.0	N/A	N/A	N/A				LMFA01030270	73945		OOJGMLFHAQOYIL-FSALDASDSA-N	C(/C=C/C=CCCCCCCCCCCC)(=O)O
		253217	25938	M+H	3	298251	3Z,9Z-hexadecadienoic acid	C16H28O2	2.0	N/A	N/A	N/A				LMFA01030271	73946		AKJLYECXIBBTQR-WRKWTSPFSA-N	C(C/C=CCCCC/C=CCCCCCC)(=O)O
		253217	25939	M+H	3	298251	6,9-hexadecadienoic acid	C16H28O2	2.0	N/A	N/A	N/A				LMFA01030272	73947		JZJWNDAFHKZSNQ-ZDVGBALWSA-N	C(CCCC/C=C/C/C=C/CCCCCC)(=O)O
		253217	25940	M+H	3	298251	6Z,9Z-hexadecadienoic acid	C16H28O2	2.0	N/A	N/A	N/A		C21980		LMFA01030273	73948		JZJWNDAFHKZSNQ-NQLNTKRDSA-N	C(CCCC/C=CC/C=CCCCCCC)(=O)O
		253217	25941	M+H	3	298251	8Z,10Z-hexadecadienoic acid	C16H28O2	2.0	N/A	N/A	N/A				LMFA01030274	73949		RKRWQJWKOXDDSE-JPDBVBESSA-N	C(CCCCCC/C=CC=C/CCCCC)(=O)O
		253217	25942	M+H	3	298251	Palmitolinoleic acid	C16H28O2	2.0	N/A	N/A	N/A				LMFA01030275	73950		RVEKLXYYCHAMDF-UTOQUPLUSA-N	C(CCCCCCC/C=CC/C=CCCC)(=O)O
		253217	25789	M+H	3	298251	9,12-hexadecadienoic acid	C16H28O2	2.0	N/A	N/A	N/A				LMFA01030109	73823		RVEKLXYYCHAMDF-AOSYACOCSA-N	C(/C/C=C/CCC)=CCCCCCCCC(=O)O
		253217	26577	M+H	3	298251	4Z,7Z-Hexadecadienoic acid	C16H28O2	2.0	N/A	N/A	N/A				LMFA01031050			CQHASUVQRDMWKB-UTJQPWESSA-N	C(CC/C=CC/C=CCCCCCCCC)(=O)O

## Sheet: Table S6
Table S6	List of identified metabolites related to their mass, their KEGG ID, the different names by which they are known, and the metabolic pathways to which they are related. Note that the name of the metabolite is the same for the same KEGG ID; mention is made of the various names it receives and all the metabolic pathways with which it is related.
Endometabolome
Threatments	Mass	KEGG ID	Compund name	Pathways
PA + T & PA	8006167	c00157	Phosphatidylcholine;	Glycerophospholipid metabolism
			Lecithin;	Arachidonic acid metabolism
			Phosphatidyl-N-trimethylethanolamine;	Linoleic acid metabolism
			Choline phosphatide;	alpha-Linolenic acid metabolism
			3-sn-Phosphatidylcholine	Retrograde endocannabinoid signaling
			1,2-Diacyl-sn-glycero-3-phosphocholine;	Choline metabolism in cancer
		C00350	Phosphatidylethanolamine;	Glycosylphosphatidylinositol (GPI)-anchor biosynthesis
			(3-Phosphatidyl)ethanolamine;	Glycerophospholipid metabolism
			(3-Phosphatidyl)-ethanolamine;
			Cephalin;
			O-(1-beta-Acyl-2-acyl-sn-glycero-3-phospho)ethanolamine;
			1-Acyl-2-acyl-sn-glycero-3-phosphoethanolamine;
			L-1-Phosphatidylethanolamine
PA + T & PA & T	754.5376 and 836.618	c00157	Phosphatidylcholine;	Glycerophospholipid metabolism
			Lecithin;	Arachidonic acid metabolism
			Phosphatidyl-N-trimethylethanolamine;	Linoleic acid metabolism
			1,2-Diacyl-sn-glycero-3-phosphocholine;	alpha-Linolenic acid metabolism
			Choline phosphatide;	Retrograde endocannabinoid signaling
			3-sn-Phosphatidylcholine	Choline metabolism in cancer
Complete	400343	C02990	L-Palmitoylcarnitine	Fatty acid degradation
Exometabolome
Threatments	Mass	KEGG ID	Compund name	Pathways
PA + T & PA & T	3072637	C03242	Dihomo-gamma-linolenate;	Linoleic acid metabolism
			Dihomo-gamma-linolenic acid;	Biosynthesis of unsaturated fatty acids
			(8Z,11Z,14Z)-Icosatrienoic acid;
			(Z,Z,Z)-8,11,14-Eicosatrienoic acid;
			(Z,Z,Z)-8,11,14-Icosatrienoic acid;
			(Z,Z,Z)-8,11,14-Eicosatrienoate;
			(Z,Z,Z)-8,11,14-Icosatrienoate;
			8,11,14-Eicosatrienoate;
			8,11,14-Icosatrienoate;
			8Z,11Z,14Z-Eicosatrienoic acid;
			(8Z,11Z,14Z)-Icosa-8,11,14-trienoic acid
Complete	3292489	C06429	(4Z,7Z,10Z,13Z,16Z,19Z)-Docosahexaenoic acid;	Biosynthesis of unsaturated fatty acids
			4,7,10,13,16,19-Docosahexaenoic acid;
			Docosahexaenoic acid;
			Docosahexaenoate;
			4Z,7Z,10Z,13Z,16Z,19Z-Docosahexaenoic acid;
			(4Z,7Z,10Z,13Z,16Z,19Z)-Docosa-4,7,10,13,16,19-hexaenoic acid
	8085882	c00157		Glycerophospholipid metabolism
			Phosphatidylcholine;	Arachidonic acid metabolism
			Lecithin;	Linoleic acid metabolism
			Phosphatidyl-N-trimethylethanolamine;	alpha-Linolenic acid metabolism
			1,2-Diacyl-sn-glycero-3-phosphocholine;	Metabolic pathways
			Choline phosphatide;	Biosynthesis of secondary metabolites
			3-sn-Phosphatidylcholine	Retrograde endocannabinoid signaling
				Choline metabolism in cancer
